# Supplementary material for: Spurious passage of Calodium hepaticum in human stools misidentified as Trichuris spp. infection in school-age children in Angola
Source: J Clin Microbiol. 2026 Feb 9;64(3):e01026-25. doi: 10.1128/jcm.01026-25 (PMC13077770; doi:10.1128/jcm.01026-25)
Supplement: Table S1 — Detection of Calodium hepaticum in human fecal samples collected in Angola. [file jcm.01026-25-s0002.xlsx]

## Sheet: Sheet1
Table S1. Detection of Calodium hepaticum in human faecal samples collected in Angola (EPG = eggs per gram, 18S rDNA = 18S ribosomal DNA region targetted, bp = base pairs).
No	ID	Province	EPG of Trichuris by Kato Katz	Trichuris qPCR	Faecal smear	Capillariidae 18S rDNA nested PCR (307 bp)	Trichuridae 18S rDNA PCR (620 bp)	GenBank accession no	Nanopore sequencing targeting 18S rDNA (759 bp)	GenBank accession no
1	AH07-17	Huambo	7320	Negative	Positive for capillariid eggs	Confirmed as capillariid parasites but DNA sequences could not differentiate Calodium hepaticum, Pearsonema, and Aonchotheca	Calodium hepaticum (100% identity)	OR135796	Calodium hepaticum (99.74% similarity)	PV225282
2	AH58-18	Huambo	1476	Negative	Positive for capillariid eggs	Confirmed as capillariid parasites but DNA sequences could not differentiate Calodium hepaticum, Pearsonema, and Aonchotheca	Calodium hepaticum (100% identity)	OR135794	Calodium hepaticum (99.74% similarity)	PV225281
3	AH58-20	Huambo	1272	Negative	Positive for capillariid eggs	Confirmed as capillariid parasites but DNA sequences could not differentiate Calodium hepaticum, Pearsonema, and Aonchotheca	Negative		Not performed
4	AH62-18	Huambo	7608	Negative	Positive for capillariid eggs	Confirmed as capillariid parasites but DNA sequences could not differentiate Calodium hepaticum, Pearsonema, and Aonchotheca	Calodium hepaticum (100% identity)	OR135795	Not performed
5	B11-08	Uige	48	Negative	Not performed	Non-specific amplification	Negative		Not performed
6	BH12-28	Huambo	864	Negative	Positive for capillariid eggs	Non-specific amplification	Negative		Not performed
7	C05-14	Uige	96	Negative	Not performed	Non-specific amplification	Negative		Not performed
8	C05-23	Uige	36	Negative	Not performed	Non-specific amplification	Negative		Not performed
9	C16-23	Uige	24	Negative	Not performed	Negative	Negative		Not performed
10	CH04-14	Huambo	564	Negative	No capillariid eggs found	Negative	Negative		Not performed
11	DH20-10	Huambo	96	Negative	No capillariid eggs found	Non-specific amplification	Negative		Not performed
12	EH14-26	Huambo	3336	Negative	No capillariid eggs found	Non-specific amplification	Negative		Not performed
13	F17-20	Uige	96	Negative	Not performed	Non-specific amplification	Negative		Not performed
14	FH10-29	Huambo	852	Negative	Positive for capillariid eggs	Confirmed as capillariid parasites but DNA sequences could not differentiate Calodium hepaticum, Pearsonema, and Aonchotheca	Negative		Not performed
15	FH11-17	Huambo	72	Negative	No capillariid eggs found	Negative	Negative		Not performed
16	HH07-02	Huambo	72	Negative	Not performed	Confirmed as capillariid parasites but DNA sequences could not differentiate Calodium hepaticum, Pearsonema, and Aonchotheca	Negative		Not performed
17	HH13-01	Huambo	1860	Negative	Not performed	Non-specific amplification	Non-specific amplification		Not performed
18	HH16-21	Huambo	96	Negative	No capillariid eggs found	Negative	Negative		Not performed
19	HH17-04	Huambo	1524	Negative	Positive for capillariid eggs	Confirmed as capillariid parasites but DNA sequences could not differentiate Calodium hepaticum, Pearsonema, and Aonchotheca	Calodium hepaticum (100% identity)	OR135793	Calodium hepaticum (99.74% similarity)	PV225280
20	HH17-12	Huambo	612	Negative	No capillariid eggs found	Confirmed as capillariid parasites but DNA sequences could not differentiate Calodium hepaticum, Pearsonema, and Aonchotheca	Negative		Not performed
21	IH04-12	Huambo	360	Negative	No capillariid eggs found	Confirmed as capillariid parasites but DNA sequences could not differentiate Calodium hepaticum, Pearsonema, and Aonchotheca	Non-specific amplification		Not performed
22	IH19-08	Huambo	36	Negative	Not performed	Non-specific amplification	Negative		Not performed
23	IH19-17	Huambo	420	Negative	No capillariid eggs found	Non-specific amplification	Negative		Not performed
24	IH19-19	Huambo	157560	Negative	Positive for capillariid eggs	Confirmed as capillariid parasites but DNA sequences could not differentiate Calodium hepaticum, Pearsonema, and Aonchotheca	Negative		Not performed
25	JH09-07	Huambo	24	Negative	Not performed	Non-specific amplification	Negative		Not performed
26	JH18-05	Huambo	156	Negative	No capillariid eggs found	Negative	Negative		Not performed
27	JH60-03	Huambo	27636	Negative	Positive for capillariid eggs	Confirmed as capillariid parasites but DNA sequences could not differentiate Calodium hepaticum, Pearsonema, and Aonchotheca	Calodium hepaticum (100% identity)	OR135797	Not performed
28	L11-26	Uige	120	Negative	Not performed	Non-specific amplification	Non-specific amplification		Not performed
29	M01-10	Uige	348	Negative	Positive for capillariid eggs	Confirmed as capillariid parasites but DNA sequences could not differentiate Calodium hepaticum, Pearsonema, and Aonchotheca	Negative		Not performed
30	M07-12	Uige	72	Negative	Not performed	Confirmed as capillariid parasites but DNA sequences could not differentiate Calodium hepaticum, Pearsonema, and Aonchotheca	Non-specific amplification		Not performed
31	O06-24	Uige	276	Negative	Not performed	Confirmed as capillariid parasites but DNA sequences could not differentiate Calodium hepaticum, Pearsonema, and Aonchotheca	Calodium hepaticum (84% similarity due to overlapping chromatogram sequence signals)		Calodium hepaticum (99.74% similarity)	PV225283
32	R07X-03	Zaire	12	Negative	No capillariid eggs found	Negative	Negative		Not performed
33	S07-20	Zaire	24	Negative	Not performed	Negative	Negative		Not performed
34	S07-22	Zaire	36	Negative	Not performed	Non-specific amplification	Non-specific amplification		Not performed
35	T12-22	Zaire	1536	Negative	No capillariid eggs found	Negative	Negative		Not performed
36	T19X-21	Zaire	1284	Negative	No capillariid eggs found	Negative	Negative		Not performed
37	U12-01	Zaire	24	Negative	No capillariid eggs found	Negative	Negative		Not performed
38	V08-09	Zaire	36	Negative	Not performed	Negative	Negative		Not performed
39	V08-23	Zaire	12	Negative	Not performed	Negative	Negative		Not performed
